# Supplementary material for: Genome-Wide Identification and Expression Analysis of PkNRT Gene Family in Korean Pine (Pinus koraiensis)
Source: Plants (Basel). 2025 Jan 16;14(2):238. doi: 10.3390/plants14020238 (PMC11769194; doi:10.3390/plants14020238)
Supplement: Supplementary file 1 [file plants-14-00238-s001.zip › Table S1.xlsx]

## Sheet: KAKS
Table S1:Detail information about motif sequences.
Family	Motif	Width(bp)	E-value	Best possible match
	1	44	2.2e-1304	FFLSLYLIALGTGGIKPCLSAFGADQFDEEDPKEKKKKSSFFNW
	2	52	1.4e-1504	YDRIFVPIARRITGNERGITVLQRIGIGLFISILSMVVAALVEIKRISVAKD
	3	65	5.0e-1761	PLSIFWLLPQYFLFGIAEVFTXVGQLEFFYDQAPDTMRSLGIALYLSTLGLGSFLSSLLVTIVEK
NPF	4	57	3.4e-1546	GGWKASLFIIGVEFCERLAYYGIASNLVTYLTTVLHEGTATAAKNVNNWSGTTYILP
	5	45	1.5e-1177	IPTVAMAIALVSFLCGTPFYRHKLPGGSPLTRIAQVFVAAFRKRN
	6	29	1.6e-884	WFPDNLNRGHLDYFYWLLAILSALNLCIY
	7	23	1.1e-759	WRLCTVTQVEEVKLVLRMLPIWA
	8	22	8.3e-505	VVFAQSSTFFVKQGATMDRKIG
	9	29	2.5e-790	GAFIADSYLGRYWTIAVSSIIYLLGMILL
	10	29	4.3e-746	WYFGICIGLLVAVTVLVYIQDNVGWGWGF
	1	21	1.5e-140	DKQKGEHAASMKFAXNVRSER
	2	20	1.5e-124	NIFSRKGGGLLSDMVGGRGG
	3	29	2e-138	LTALLVFCGSKYSTATGFTLMGFFIGFCL
	4	21	3.1e-93	FKLFSFAVPHMRAFHLSWISF
NRT2	5	29	3.8e-123	MCFGAELLIDNLIAQLFYDRFGSTLFTAG
	6	29	4.4e-94	TCFISTFAAPPLIPIIRDNLDLTQKDISN
	7	21	4.3e-42	AFFIPGFAMIFMGLFVLILGQ
	8	11	7.2e-39	RLWTLWIVQTC
	9	15	9.8e-34	VASLPSPPKGRTPEH
	10	11	2.2e-33	ATFVSCQFWMS
	1	87	3.8e-107	NSNIKNNTIAWTVKRDVPKGTYFVRAYALNALGSEVAYGQSTNKNKTSNLFMVDPISGRHASLDIASAVCSAFSIVSLFGFFIVEKW
NRT3	2	41	9.5e-65	EYKTVKVKLCFAPVSQVDRRWRKSNDDLKKDKTCQFDISEQ
	3	41	3e-33	EFVLWYIVVISCLVASASAGVHFSSLPNTLGVIATINSSTT
	4	18	2.5e-14	NVAMAGIDQLVVSWWVNK
