# Supplementary material for: Genome-Wide Identification and Expression Analysis of PkNRT Gene Family in Korean Pine (Pinus koraiensis)
Source: Plants (Basel). 2025 Jan 16;14(2):238. doi: 10.3390/plants14020238 (PMC11769194; doi:10.3390/plants14020238)
Supplement: Supplementary file 1 [file plants-14-00238-s001.zip › Table S2.xlsx]

## Sheet: KAKS
Table S2:Gene structure information of 76 PkNRTs.
Gene name	Gene Locus	Start Site	End Site	Gene Length(bp)	Number of Exon	Number of Intron	Length of Exon(bp)	Length of Intron(bp)
PkNPF1.1	Chr04	541850573	541857284	6711	5	4	2372	4331
PkNPF1.2	Chr04	541639374	541643314	3940	5	4	2507	1425
PkNPF1.3	Chr04	537790507	537792971	2464	4	3	2164	294
PkNPF1.4	Chr04	538858260	538860721	2461	4	3	2183	272
PkNPF1.5	Chr04	540416228	540418574	2346	4	3	2068	272
PkNPF1.6	Chr04	539965141	539967479	2338	4	3	2060	272
PkNPF1.7	Chr04	539554910	539557218	2308	4	3	2030	272
PkNPF2.1	Chr10	1877645611	1877648558	2947	4	3	2275	666
PkNPF2.2	Chr10	1877325510	1877330019	4509	4	3	2314	2189
PkNPF2.3	Chr10	1879113756	1879117708	3952	4	3	2314	1632
PkNPF3.1	Chr12	1343063785	1343070573	6788	5	4	2427	4353
PkNPF4.1	Chr01	2464381623	2464386752	5129	6	5	2009	3110
PkNPF4.2	Chr01	1552422985	1552428176	5191	6	5	2531	2650
PkNPF4.3	Chr11	229828834	229833895	5061	6	5	1942	3109
PkNPF4.4	Chr08	1923950760	1923956961	6201	5	4	2288	3905
PkNPF4.5	Chr08	1925718017	1925758153	40136	5	4	2209	37919
PkNPF4.6	Chr08	1925659194	1925709751	50557	5	4	2310	48239
PkNPF5.1	Chr10	884161718	884178563	16845	4	3	2433	14406
PkNPF5.2	Chr08	1528941377	1528948274	6897	4	3	2217	4674
PkNPF5.3	Chr08	1529613497	1529620288	6791	4	3	2407	4378
PkNPF5.4	Chr02	1331998007	1332003378	5371	4	3	2161	3204
PkNPF5.5	Chr02	1332491278	1332496346	5068	3	2	1933	3131
PkNPF5.6	Chr02	1335880899	1335957583	76684	4	3	2151	74527
PkNPF5.7	Chr02	1342093646	1342098576	4930	4	3	2221	2703
PkNPF5.8	Chr02	1340467947	1340470869	2922	4	3	2286	630
PkNPF5.9	Chr02	1341283412	1341286436	3024	4	3	2157	861
PkNPF5.10	Chr05	2017442619	2017448174	5555	4	3	2142	3407
PkNPF5.11	Chr06	1858705998	1858741804	35806	4	3	2270	33530
PkNPF5.12	Chr06	803449309	803451796	2487	4	3	2080	401
PkNPF5.13	Chr06	804978126	804981357	3231	4	3	2126	1099
PkNPF5.14	Chr09	1128715990	1128718749	2759	4	3	2124	629
PkNPF5.15	Chr06	807263783	807267601	3818	4	3	1948	1864
PkNPF5.16	Chr06	796204183	796206586	2403	4	3	1974	423
PkNPF5.17	Chr06	795102875	795105369	2494	4	3	2099	389
PkNPF5.18	Chr06	791712927	791716734	3807	4	3	2038	1763
PkNPF5.19	Chr06	791194647	791198683	4036	4	3	2058	1972
PkNPF5.20	Chr12	704964887	704968039	3152	4	3	2001	1145
PkNPF5.21	Chr12	1117273888	1117277220	3332	3	2	2178	1150
PkNPF5.22	Chr07	557506842	557510112	3270	4	3	2041	1223
PkNPF5.23	Chr07	557825752	557828985	3233	4	3	2017	1210
PkNPF5.24	Chr07	557879940	557883082	3142	5	4	1875	1259
PkNPF5.25	Chr07	558036596	558040059	3463	4	3	1996	1461
PkNPF5.26	Chr07	558118167	558121689	3522	4	3	1959	1557
PkNPF5.27	Chr07	558536456	558539895	3439	4	3	2019	1414
PkNPF5.28	Chr07	558398362	558401845	3483	4	3	2051	1426
PkNPF5.29	Chr07	558510179	558513600	3421	4	3	1998	1417
PkNPF5.30	Chr07	558618141	558621984	3843	4	3	2009	1828
PkNPF5.31	Chr07	558746053	558749639	3586	4	3	2060	1520
PkNPF5.32	Chr07	558824065	558827889	3824	4	3	1986	1832
PkNPF6.1	Chr12	1264349454	1264353639	4185	5	4	2161	2016
PkNPF6.2	Chr11	340044351	340047466	3115	5	4	1945	1162
PkNPF6.3	Chr11	340645583	340651446	5863	5	4	2121	3734
PkNPF7.1	Chr11	168761634	168765748	4114	5	4	2220	1886
PkNPF7.2	Chr11	165700574	165705713	5139	5	4	2257	2874
PkNPF7.3	Chr09	2079082249	2079086568	4319	5	4	2097	2214
PkNPF7.4	Chr09	263279087	263283277	4190	5	4	2125	2057
PkNPF8.1	Chr09	788649477	788902723	253246	5	4	2393	250845
PkNPF8.2	Chr09	787867550	787871066	3516	4	3	1979	1531
PkNPF8.3	Chr05	1308715396	1308718497	3101	5	4	1970	1123
PkNPF8.4	Chr05	1308521764	1308524887	3123	5	4	2007	1108
PkNPF8.5	Chr05	1305347077	1305359361	12284	5	4	2215	10061
PkNPF8.6	Chr05	1305097545	1305138558	41013	5	4	2283	38722
PkNPF8.7	Chr01	2600286478	2600289142	2664	4	3	2054	604
PkNPF8.8	Chr09	789550796	789650910	100114	5	4	2677	97429
PkNPF8.9	Chr09	790058443	790145444	87001	5	4	2250	84743
PkNPF8.10	Chr09	790211783	790306959	95176	5	4	2250	92918
PkNRT2.1	Chr08	581343052	581345337	2285	3	2	1860	421
PkNRT2.2	Chr12	1442593244	1442595489	2245	3	2	1820	421
PkNRT2.3	Chr12	1442671204	1442673433	2229	3	2	1804	421
PkNRT2.4	Chr12	1442630760	1442633268	2508	3	2	2083	421
PkNRT2.5	Chr12	1443692938	1443695241	2303	3	2	1852	447
PkNRT2.6	Chr09	1596956993	1596964373	7380	4	3	1952	5422
PkNRT3.1	Chr09	1459955404	1459956462	1058	3	2	866	188
PkNRT3.2	Chr09	1461772287	1461773525	1238	2	1	799	437
PkNRT3.3	Chr09	1460131539	1460132501	962	2	1	750	210
PkNRT3.4	Chr09	1461299519	1461301490	1971	2	1	737	1232
