# Supplementary material for: Genome-Wide Identification and Expression Analysis of PkNRT Gene Family in Korean Pine (Pinus koraiensis)
Source: Plants (Basel). 2025 Jan 16;14(2):238. doi: 10.3390/plants14020238 (PMC11769194; doi:10.3390/plants14020238)
Supplement: Supplementary file 1 [file plants-14-00238-s001.zip › Table S3.xlsx]

## Sheet: KAKS
Table S3:Selective pressure on gene pairs between Korean pine, poplar and Ginkgo.
Gene1	Gene2	Ka	Ks	Ka/Ks	Note
PkNPF1.3	GbNPF2.1	0.43	2.94	0.15	purify selection
PkNPF2.2	GbNPF2.3	0.31	1.24	0.25	purify selection
PkNPF4.3	GbNPF4.4	0.17	1.44	0.12	purify selection
PkNPF5.20	GbNPF5.8	0.28	0.86	0.32	purify selection
PkNPF8.7	GbNPF8.1	0.25	0.98	0.25	purify selection
PkNPF5.2	GbNPF5.21	0.22	1.48	0.15	purify selection
PkNPF4.4	GbNPF4.7	0.42	NaN	NaN	High Sequence Divergence Value (pS>=0.75)
PkNRT2.6	GbNRT2.1	0.14	1.26	0.11	purify selection
PkNRT3.1	GbNRT3.1	0.26	1.03	0.26	purify selection
PkNPF8.2	model.chr9.372	0.25	0.7	0.35	purify selection
PkNPF7.3	GbNPF7.2	0.14	0.95	0.15	purify selection
PkNPF8.6	GbNPF8.2	0.13	0.69	0.19	purify selection
PkNPF6.1	GbNPF6.8	0.21	1.66	0.13	purify selection
PkNRT2.2	GbNRT2.3	0.17	2.28	0.07	purify selection
PkNPF8.4	PtNPF8.6	0.2	3.92	0.05	purify selection
Note: PS represented the proportion of synonymous mutation sites. NaN indicated that the results of synonymous mutations between the sequences could not be calculated, likely due to substantial differences between the sequences.
