# Supplementary material for: Genome-Wide Identification and Expression Analysis of PkNRT Gene Family in Korean Pine (Pinus koraiensis)
Source: Plants (Basel). 2025 Jan 16;14(2):238. doi: 10.3390/plants14020238 (PMC11769194; doi:10.3390/plants14020238)
Supplement: Supplementary file 1 [file plants-14-00238-s001.zip › Table S4.xlsx]

## Sheet: KAKS
Table S4:Selective pressure on the tandem duplicated gene pairs in PkNRTs.
Gene1	Gene2	Ka	Ks	Ka/Ks	Note
PkNPF1.1	PkNPF1.6	0.23171759857441065	0.8826006059471374	0.2625395870035117	purify selection
PkNPF1.1	PkNPF1.7	0.23171759857441065	0.8826006059471374	0.2625395870035117	purify selection
PkNPF1.1	PkNPF1.5	0.22191526772355236	0.902933842238919	0.24577134817905397	purify selection
PkNPF1.1	PkNPF1.2	0.06076785705233054	0.19967295341275876	0.3043369470611916	purify selection
PkNPF1.2	PkNPF1.3	0.2180961175824183	0.6846060033729178	0.3185717281296133	purify selection
PkNPF1.2	PkNPF1.4	0.21032110839066587	0.7884290688366531	0.2667597082651962	purify selection
PkNPF1.2	PkNPF1.6	0.2005446145859396	0.8081519453309309	0.24815211513698504	purify selection
PkNPF1.2	PkNPF1.7	0.2005446145859396	0.8081519453309309	0.24815211513698504	purify selection
PkNPF1.2	PkNPF1.5	0.19765370556081233	0.7688886150849719	0.257064159467323	purify selection
PkNPF1.3	PkNPF1.1	0.24145484557408947	0.6266569175994214	0.38530627970891546	purify selection
PkNPF1.3	PkNPF1.5	0.14591460251947522	0.46889901858270405	0.31118555752263516	purify selection
PkNPF1.3	PkNPF1.6	0.1449759404493199	0.48631349726191797	0.29811210518641845	purify selection
PkNPF1.3	PkNPF1.7	0.1449759404493199	0.48631349726191797	0.29811210518641845	purify selection
PkNPF1.3	PkNPF1.4	0.14479634659113505	0.4425562465650996	0.3271817937606167	purify selection
PkNPF1.4	PkNPF1.1	0.23906736575279916	0.9404812072124036	0.2541968557366472	purify selection
PkNPF1.4	PkNPF1.2	0.21032110839066587	0.7884290688366531	0.2667597082651962	purify selection
PkNPF1.4	PkNPF1.3	0.14479634659113505	0.4425562465650996	0.3271817937606167	purify selection
PkNPF1.4	PkNPF1.5	0.026058959317769435	0.054889153460549636	0.4747560797507787	purify selection
PkNPF1.4	PkNPF1.6	0.02175845659791997	0.06186796283557501	0.3516918224016345	purify selection
PkNPF1.4	PkNPF1.7	0.02175845659791997	0.06186796283557501	0.3516918224016345	purify selection
PkNPF1.5	PkNPF1.1	0.22191526772355236	0.902933842238919	0.24577134817905397	purify selection
PkNPF1.5	PkNPF1.2	0.19765370556081233	0.7688886150849719	0.257064159467323	purify selection
PkNPF1.5	PkNPF1.3	0.14591460251947522	0.46889901858270405	0.31118555752263516	purify selection
PkNPF1.5	PkNPF1.4	0.026058959317769435	0.054889153460549636	0.4747560797507787	purify selection
PkNPF1.5	PkNPF1.6	0.011853820255612008	0.041419895835911116	0.2861866264119073	purify selection
PkNPF1.5	PkNPF1.7	0.011853820255612008	0.041419895835911116	0.2861866264119073	purify selection
PkNPF1.6	PkNPF1.2	0.2005446145859396	0.8081519453309309	0.24815211513698504	purify selection
PkNPF1.6	PkNPF1.3	0.1449759404493199	0.48631349726191797	0.29811210518641845	purify selection
PkNPF1.6	PkNPF1.4	0.02175845659791997	0.06186796283557501	0.3516918224016345	purify selection
PkNPF1.6	PkNPF1.5	0.011853820255612008	0.041419895835911116	0.2861866264119073	purify selection
PkNPF1.7	PkNPF1.2	0.2005446145859396	0.8081519453309309	0.24815211513698504	purify selection
PkNPF1.7	PkNPF1.3	0.1449759404493199	0.48631349726191797	0.29811210518641845	purify selection
PkNPF1.7	PkNPF1.4	0.02175845659791997	0.06186796283557501	0.3516918224016345	purify selection
PkNPF1.7	PkNPF1.5	0.011853820255612008	0.041419895835911116	0.2861866264119073	purify selection
PkNPF2.1	PkNPF2.3	0.16746794949423763	0.45238371429580043	0.37019004929239174	purify selection
PkNPF2.1	PkNPF2.2	0.14339033746526259	0.3751169344030184	0.38225503653537213	purify selection
PkNPF2.2	PkNPF2.3	0.15715765319518055	0.46775485274619055	0.335982945494862	purify selection
PkNPF2.2	PkNPF2.1	0.14339033746526259	0.3751169344030184	0.38225503653537213	purify selection
PkNPF2.3	PkNPF2.1	0.16746794949423763	0.45238371429580043	0.37019004929239174	purify selection
PkNPF2.3	PkNPF2.2	0.15715765319518055	0.46775485274619055	0.335982945494862	purify selection
PkNPF4.4	PkNPF4.6	0.4981170274837694	NaN	NaN	High Sequence Divergence Value (pS>=0.75)
PkNPF4.5	PkNPF4.4	0.4906821107345504	NaN	NaN	High Sequence Divergence Value (pS>=0.75)
PkNPF4.5	PkNPF4.6	0.01678493795304481	0.05021795652929543	0.33424175560096825	purify selection
PkNPF4.6	PkNPF4.5	0.01678493795304481	0.05021795652929543	0.33424175560096825	purify selection
PkNPF5.12	PkNPF5.13	0.1725619288025506	0.43886661880416095	0.39319902997578937	purify selection
PkNPF5.13	PkNPF5.12	0.1725619288025506	0.43886661880416095	0.39319902997578937	purify selection
PkNPF5.15	PkNPF5.12	0.2382010964731899	0.6224823837494913	0.3826631928736643	purify selection
PkNPF5.15	PkNPF5.13	0.23782699394621734	0.5677957757674076	0.41886009740875746	purify selection
PkNPF5.16	PkNPF5.17	0.1832100754883923	0.5615805135816083	0.32624008678635963	purify selection
PkNPF5.17	PkNPF5.16	0.1832100754883923	0.5615805135816083	0.32624008678635963	purify selection
PkNPF5.18	PkNPF5.19	0.014846592219636566	0.03210954098038919	0.4623732313303413	purify selection
PkNPF5.19	PkNPF5.18	0.014846592219636566	0.03210954098038919	0.4623732313303413	purify selection
PkNPF5.2	PkNPF5.3	0.06951256467217279	0.2674579748918768	0.259900886112198	purify selection
PkNPF5.22	PkNPF5.25	0.14516158676131546	0.3648402734154166	0.397877091260785	purify selection
PkNPF5.22	PkNPF5.32	0.13611429168039418	0.38883897862579164	0.3500531046590033	purify selection
PkNPF5.22	PkNPF5.30	0.1335215693963106	0.35691698806016203	0.37409698575009875	purify selection
PkNPF5.22	PkNPF5.26	0.1318361739091359	0.3579041786982125	0.36835606219703054	purify selection
PkNPF5.22	PkNPF5.31	0.1315617786355989	0.3727094024135334	0.3529875495054637	purify selection
PkNPF5.22	PkNPF5.27	0.12869476766171076	0.3753366079498223	0.34287827229182927	purify selection
PkNPF5.22	PkNPF5.28	0.12835112552259687	0.37415293796109167	0.3430445480985216	purify selection
PkNPF5.22	PkNPF5.29	0.12282277953248781	0.346750878453796	0.3542104351117131	purify selection
PkNPF5.22	PkNPF5.23	0.05723031350728642	0.11322374428522547	0.5054621172314859	purify selection
PkNPF5.22	PkNPF5.24	0.0524826794735824	0.11025151420461882	0.4760268360231167	purify selection
PkNPF5.23	PkNPF5.25	0.15976313857404384	0.3593539357615686	0.4445843573007274	purify selection
PkNPF5.23	PkNPF5.26	0.14373935872476698	0.3479354777815098	0.41312073043333	purify selection
PkNPF5.23	PkNPF5.28	0.14259339612456717	0.35616021920471813	0.40036306256484416	purify selection
PkNPF5.23	PkNPF5.32	0.1425525653599897	0.3740465265428721	0.381109180928728	purify selection
PkNPF5.23	PkNPF5.30	0.14094031030180626	0.3421772842126408	0.41189265566273264	purify selection
PkNPF5.23	PkNPF5.31	0.13811840401223632	0.3576226126157979	0.38621272576133225	purify selection
PkNPF5.23	PkNPF5.29	0.13764760339922272	0.3381459011431309	0.4070657161121673	purify selection
PkNPF5.23	PkNPF5.27	0.13002782027800658	0.382510451557304	0.33993272536378544	purify selection
PkNPF5.23	PkNPF5.22	0.05723031350728642	0.11322374428522547	0.5054621172314859	purify selection
PkNPF5.23	PkNPF5.24	0.02266614321386591	0.028982750000852323	0.7820563339641458	purify selection
PkNPF5.24	PkNPF5.25	0.15456838467459183	0.3691096827954043	0.41876003767765785	purify selection
PkNPF5.24	PkNPF5.28	0.13973135096708617	0.3730651601935425	0.3745494510787202	purify selection
PkNPF5.24	PkNPF5.27	0.13924650999262442	0.3900854356722533	0.3569641346713037	purify selection
PkNPF5.24	PkNPF5.32	0.13820124257074157	0.3972329276579769	0.3479098356361202	purify selection
PkNPF5.24	PkNPF5.30	0.13684113427338795	0.35913410306822546	0.38103074340281173	purify selection
PkNPF5.24	PkNPF5.26	0.1359788781895322	0.35353368008327385	0.3846277903635737	purify selection
PkNPF5.24	PkNPF5.31	0.13453085119327862	0.37882121179275485	0.3551301960009505	purify selection
PkNPF5.24	PkNPF5.29	0.13404018594524972	0.3514566139329134	0.38138473038050585	purify selection
PkNPF5.24	PkNPF5.22	0.0524826794735824	0.11025151420461882	0.4760268360231167	purify selection
PkNPF5.24	PkNPF5.23	0.02266614321386591	0.028982750000852323	0.7820563339641458	purify selection
PkNPF5.25	PkNPF5.23	0.15976313857404384	0.3593539357615686	0.4445843573007274	purify selection
PkNPF5.25	PkNPF5.24	0.15456838467459183	0.3691096827954043	0.41876003767765785	purify selection
PkNPF5.25	PkNPF5.22	0.14516158676131546	0.3648402734154166	0.397877091260785	purify selection
PkNPF5.25	PkNPF5.32	0.1144409613984388	0.2451368001973142	0.46684529334772906	purify selection
PkNPF5.25	PkNPF5.30	0.11255379078357913	0.2704060067339651	0.41623997981048366	purify selection
PkNPF5.25	PkNPF5.31	0.11133782799884094	0.22046091281624047	0.505022983786898	purify selection
PkNPF5.25	PkNPF5.27	0.10377433123103914	0.25843447019204535	0.4015498828539527	purify selection
PkNPF5.25	PkNPF5.28	0.10079686607626026	0.22268154915665156	0.4526502822438688	purify selection
PkNPF5.25	PkNPF5.29	0.09954102195684149	0.20461453251568512	0.48648070463524373	purify selection
PkNPF5.25	PkNPF5.26	0.03573461885942366	0.038796527642630606	0.9210777621283188	purify selection
PkNPF5.26	PkNPF5.23	0.14373935872476698	0.3479354777815098	0.41312073043333	purify selection
PkNPF5.26	PkNPF5.24	0.1359788781895322	0.35353368008327385	0.3846277903635737	purify selection
PkNPF5.26	PkNPF5.22	0.1318361739091359	0.3579041786982125	0.36835606219703054	purify selection
PkNPF5.26	PkNPF5.27	0.11425057367321662	0.2758383802680683	0.4141938970283409	purify selection
PkNPF5.26	PkNPF5.32	0.09626846281048951	0.25741374525077393	0.373983381177661	purify selection
PkNPF5.26	PkNPF5.30	0.09431398831909396	0.26995029247515856	0.3493753885366616	purify selection
PkNPF5.26	PkNPF5.31	0.0918284754416534	0.22652753949390753	0.4053744443029327	purify selection
PkNPF5.26	PkNPF5.28	0.08886609427960472	0.22313686222944987	0.3982582411158243	purify selection
PkNPF5.26	PkNPF5.29	0.0854129179728605	0.20615596962139138	0.4143121255703759	purify selection
PkNPF5.26	PkNPF5.25	0.03573461885942366	0.038796527642630606	0.9210777621283188	purify selection
PkNPF5.27	PkNPF5.24	0.13924650999262442	0.3900854356722533	0.3569641346713037	purify selection
PkNPF5.27	PkNPF5.23	0.13002782027800658	0.382510451557304	0.33993272536378544	purify selection
PkNPF5.27	PkNPF5.22	0.12869476766171076	0.3753366079498223	0.34287827229182927	purify selection
PkNPF5.27	PkNPF5.26	0.11425057367321662	0.2758383802680683	0.4141938970283409	purify selection
PkNPF5.27	PkNPF5.25	0.10670046307464223	0.25320451769305524	0.4214003132597691	purify selection
PkNPF5.27	PkNPF5.30	0.08089020278650062	0.2745343183208766	0.29464514047367985	purify selection
PkNPF5.27	PkNPF5.32	0.07701797306510633	0.30007737372508464	0.25666038098449306	purify selection
PkNPF5.27	PkNPF5.31	0.07281859120646916	0.2786625212890949	0.26131462124727006	purify selection
PkNPF5.27	PkNPF5.28	0.04786434012849258	0.14784532923370025	0.3237460417355022	purify selection
PkNPF5.27	PkNPF5.29	0.04710408508991471	0.14178199310027426	0.3322289668801644	purify selection
PkNPF5.28	PkNPF5.23	0.14259339612456717	0.35616021920471813	0.40036306256484416	purify selection
PkNPF5.28	PkNPF5.24	0.13973135096708617	0.3730651601935425	0.3745494510787202	purify selection
PkNPF5.28	PkNPF5.22	0.12835112552259687	0.37415293796109167	0.3430445480985216	purify selection
PkNPF5.28	PkNPF5.25	0.10079686607626026	0.22268154915665156	0.4526502822438688	purify selection
PkNPF5.28	PkNPF5.26	0.08886609427960472	0.22313686222944987	0.3982582411158243	purify selection
PkNPF5.28	PkNPF5.32	0.07867293785425652	0.25517004757092365	0.30831572358581644	purify selection
PkNPF5.28	PkNPF5.30	0.07583313512081118	0.2580476175897668	0.29387264191435974	purify selection
PkNPF5.28	PkNPF5.31	0.07363236092616986	0.22164113044707784	0.33221433574916437	purify selection
PkNPF5.28	PkNPF5.27	0.04786434012849258	0.14784532923370025	0.3237460417355022	purify selection
PkNPF5.28	PkNPF5.29	0.016276841050713548	0.04427514868814482	0.36762928037488124	purify selection
PkNPF5.29	PkNPF5.23	0.13764760339922272	0.3381459011431309	0.4070657161121673	purify selection
PkNPF5.29	PkNPF5.24	0.13404018594524972	0.3514566139329134	0.38138473038050585	purify selection
PkNPF5.29	PkNPF5.22	0.12282277953248781	0.346750878453796	0.3542104351117131	purify selection
PkNPF5.29	PkNPF5.25	0.09954102195684149	0.20461453251568512	0.48648070463524373	purify selection
PkNPF5.29	PkNPF5.26	0.0854129179728605	0.20615596962139138	0.4143121255703759	purify selection
PkNPF5.29	PkNPF5.32	0.08213669813909372	0.23728132289861928	0.3461574519886987	purify selection
PkNPF5.29	PkNPF5.31	0.07706754164649801	0.2175403117370645	0.35426786433793295	purify selection
PkNPF5.29	PkNPF5.30	0.072943163247595	0.2491326796852833	0.2927884183630201	purify selection
PkNPF5.29	PkNPF5.27	0.04710408508991471	0.14178199310027426	0.3322289668801644	purify selection
PkNPF5.29	PkNPF5.28	0.016276841050713548	0.04427514868814482	0.36762928037488124	purify selection
PkNPF5.3	PkNPF5.2	0.06951256467217279	0.2674579748918768	0.259900886112198	purify selection
PkNPF5.30	PkNPF5.23	0.14094031030180626	0.3421772842126408	0.41189265566273264	purify selection
PkNPF5.30	PkNPF5.24	0.13684113427338795	0.35913410306822546	0.38103074340281173	purify selection
PkNPF5.30	PkNPF5.22	0.1335215693963106	0.35691698806016203	0.37409698575009875	purify selection
PkNPF5.30	PkNPF5.25	0.11255379078357913	0.2704060067339651	0.41623997981048366	purify selection
PkNPF5.30	PkNPF5.26	0.09431398831909396	0.26995029247515856	0.3493753885366616	purify selection
PkNPF5.30	PkNPF5.27	0.08089020278650062	0.2745343183208766	0.29464514047367985	purify selection
PkNPF5.30	PkNPF5.28	0.07583313512081118	0.2580476175897668	0.29387264191435974	purify selection
PkNPF5.30	PkNPF5.29	0.072943163247595	0.2491326796852833	0.2927884183630201	purify selection
PkNPF5.30	PkNPF5.31	0.044888813913901815	0.1638529252998152	0.27395796463056765	purify selection
PkNPF5.30	PkNPF5.32	0.04368236409556418	0.18369305878675785	0.23780084225323586	purify selection
PkNPF5.31	PkNPF5.23	0.13811840401223632	0.3576226126157979	0.38621272576133225	purify selection
PkNPF5.31	PkNPF5.24	0.13453085119327862	0.37882121179275485	0.3551301960009505	purify selection
PkNPF5.31	PkNPF5.22	0.1315617786355989	0.3727094024135334	0.3529875495054637	purify selection
PkNPF5.31	PkNPF5.25	0.11133782799884094	0.22046091281624047	0.505022983786898	purify selection
PkNPF5.31	PkNPF5.26	0.0918284754416534	0.22652753949390753	0.4053744443029327	purify selection
PkNPF5.31	PkNPF5.29	0.07706754164649801	0.2175403117370645	0.35426786433793295	purify selection
PkNPF5.31	PkNPF5.28	0.07363236092616986	0.22164113044707784	0.33221433574916437	purify selection
PkNPF5.31	PkNPF5.27	0.07281859120646916	0.2786625212890949	0.26131462124727006	purify selection
PkNPF5.31	PkNPF5.30	0.044888813913901815	0.1638529252998152	0.27395796463056765	purify selection
PkNPF5.31	PkNPF5.32	0.009179690041774052	0.050091635378692066	0.18325794261608197	purify selection
PkNPF5.32	PkNPF5.23	0.1425525653599897	0.3740465265428721	0.381109180928728	purify selection
PkNPF5.32	PkNPF5.24	0.13820124257074157	0.3972329276579769	0.3479098356361202	purify selection
PkNPF5.32	PkNPF5.22	0.13611429168039418	0.38883897862579164	0.3500531046590033	purify selection
PkNPF5.32	PkNPF5.25	0.1144409613984388	0.2451368001973142	0.46684529334772906	purify selection
PkNPF5.32	PkNPF5.26	0.09626846281048951	0.25741374525077393	0.373983381177661	purify selection
PkNPF5.32	PkNPF5.29	0.08213669813909372	0.23728132289861928	0.3461574519886987	purify selection
PkNPF5.32	PkNPF5.28	0.07867293785425652	0.25517004757092365	0.30831572358581644	purify selection
PkNPF5.32	PkNPF5.27	0.07701797306510633	0.30007737372508464	0.25666038098449306	purify selection
PkNPF5.32	PkNPF5.30	0.04368236409556418	0.18369305878675785	0.23780084225323586	purify selection
PkNPF5.32	PkNPF5.31	0.009179690041774052	0.050091635378692066	0.18325794261608197	purify selection
PkNPF5.4	PkNPF5.9	0.18263363546060776	0.5803134097309322	0.314715518197809	purify selection
PkNPF5.4	PkNPF5.7	0.17750641967291708	0.571773820154905	0.3104486659162307	purify selection
PkNPF5.4	PkNPF5.8	0.16954606277020168	0.5108573731504069	0.3318853200153066	purify selection
PkNPF5.4	PkNPF5.5	0.14294566281234886	0.34042036861170794	0.4199092533602074	purify selection
PkNPF5.5	PkNPF5.4	0.14294566281234886	0.34042036861170794	0.4199092533602074	purify selection
PkNPF5.6	PkNPF5.5	0.27150657501197534	0.7347918345274034	0.36950135025193964	purify selection
PkNPF5.6	PkNPF5.4	0.21140725330867333	0.6386460847172515	0.3310241123646282	purify selection
PkNPF5.6	PkNPF5.9	0.20873777490467288	0.747473783776454	0.2792576534926338	purify selection
PkNPF5.6	PkNPF5.8	0.20464790656993903	0.6903556238757391	0.2964383855106752	purify selection
PkNPF5.6	PkNPF5.7	0.20338338577383402	0.6279715844569519	0.3238735490710347	purify selection
PkNPF5.7	PkNPF5.5	0.2405099926250947	0.7064353775715412	0.3404557589568596	purify selection
PkNPF5.7	PkNPF5.6	0.20338338577383402	0.6279715844569519	0.3238735490710347	purify selection
PkNPF5.7	PkNPF5.4	0.17750641967291708	0.571773820154905	0.3104486659162307	purify selection
PkNPF5.7	PkNPF5.9	0.11667972313179684	0.5567275723789654	0.2095813624484414	purify selection
PkNPF5.7	PkNPF5.8	0.1105754184206663	0.5195720902021109	0.2128201658746778	purify selection
PkNPF5.8	PkNPF5.5	0.23465780558887245	0.6987201772630683	0.33583945794730313	purify selection
PkNPF5.8	PkNPF5.6	0.20464790656993903	0.6903556238757391	0.2964383855106752	purify selection
PkNPF5.8	PkNPF5.4	0.16954606277020168	0.5108573731504069	0.3318853200153066	purify selection
PkNPF5.8	PkNPF5.7	0.1105754184206663	0.5195720902021109	0.2128201658746778	purify selection
PkNPF5.8	PkNPF5.9	0.07186245549180464	0.27745379606522397	0.25900692840011164	purify selection
PkNPF5.9	PkNPF5.5	0.25771237751054454	0.7444951740216189	0.346157217001733	purify selection
PkNPF5.9	PkNPF5.6	0.20873777490467288	0.747473783776454	0.2792576534926338	purify selection
PkNPF5.9	PkNPF5.4	0.18263363546060776	0.5803134097309322	0.314715518197809	purify selection
PkNPF5.9	PkNPF5.7	0.11667972313179684	0.5567275723789654	0.2095813624484414	purify selection
PkNPF5.9	PkNPF5.8	0.07186245549180464	0.27745379606522397	0.25900692840011164	purify selection
PkNPF6.2	PkNPF6.3	0.13068261824739522	0.4698291145023	0.2781492551516951	purify selection
PkNPF6.3	PkNPF6.2	0.13068261824739522	0.4698291145023	0.2781492551516951	purify selection
PkNPF7.1	PkNPF7.2	0.058092310187213475	0.28499358893978244	0.20383725263198132	purify selection
PkNPF7.2	PkNPF7.1	0.058092310187213475	0.28499358893978244	0.20383725263198132	purify selection
PkNPF8.1	PkNPF8.10	0.07499459754416352	0.13607479704962977	0.5511277559856376	purify selection
PkNPF8.1	PkNPF8.9	0.07300473978258902	0.12283856433870376	0.5943144986723589	purify selection
PkNPF8.1	PkNPF8.8	0.06996211657665397	0.13049713537270208	0.536119941459565	purify selection
PkNPF8.1	PkNPF8.2	0.0568107350597149	0.0936656887104769	0.6065266357600634	purify selection
PkNPF8.10	PkNPF8.1	0.07499459754416352	0.13607479704962977	0.5511277559856376	purify selection
PkNPF8.10	PkNPF8.8	0.06664204171229687	0.1285642240918046	0.5183560370940318	purify selection
PkNPF8.10	PkNPF8.2	0.05927965169084763	0.11408678605266664	0.5196013819118541	purify selection
PkNPF8.10	PkNPF8.9	0.009635710054929547	0.012320605606460948	0.7820808783844655	purify selection
PkNPF8.2	PkNPF8.10	0.05927965169084763	0.11408678605266664	0.5196013819118541	purify selection
PkNPF8.2	PkNPF8.9	0.058052978862811896	0.10103393049531582	0.5745889383715838	purify selection
PkNPF8.2	PkNPF8.1	0.0568107350597149	0.0936656887104769	0.6065266357600634	purify selection
PkNPF8.2	PkNPF8.8	0.053449164868562715	0.10257591122641219	0.5210693644298832	purify selection
PkNPF8.3	PkNPF8.6	0.17720534443576566	0.9408195973972067	0.1883520973904107	purify selection
PkNPF8.3	PkNPF8.5	0.17037875351741763	0.9654248091675399	0.17648060408177277	purify selection
PkNPF8.3	PkNPF8.4	0.04064709658448745	0.07447204270612272	0.5458034331740662	purify selection
PkNPF8.4	PkNPF8.6	0.15277276874258527	0.9194348486564978	0.16615942822465435	purify selection
PkNPF8.4	PkNPF8.5	0.1484024956047516	0.9549341645016753	0.15540599668689647	purify selection
PkNPF8.4	PkNPF8.3	0.04064709658448745	0.07447204270612272	0.5458034331740662	purify selection
PkNPF8.5	PkNPF8.3	0.17037875351741763	0.9654248091675399	0.17648060408177277	purify selection
PkNPF8.5	PkNPF8.4	0.1484024956047516	0.9549341645016753	0.15540599668689647	purify selection
PkNPF8.5	PkNPF8.6	0.04339935623852503	0.07062606433262508	0.614494898570712	purify selection
PkNPF8.6	PkNPF8.3	0.17720534443576566	0.9408195973972067	0.1883520973904107	purify selection
PkNPF8.6	PkNPF8.4	0.15277276874258527	0.9194348486564978	0.16615942822465435	purify selection
PkNPF8.6	PkNPF8.5	0.04339935623852503	0.07062606433262508	0.614494898570712	purify selection
PkNPF8.8	PkNPF8.1	0.06996211657665397	0.13049713537270208	0.536119941459565	purify selection
PkNPF8.8	PkNPF8.10	0.06664204171229687	0.1285642240918046	0.5183560370940318	purify selection
PkNPF8.8	PkNPF8.9	0.0642700702444805	0.11682955514934482	0.5501182484374197	purify selection
PkNPF8.8	PkNPF8.2	0.053449164868562715	0.10257591122641219	0.5210693644298832	purify selection
PkNPF8.9	PkNPF8.1	0.07300473978258902	0.12283856433870376	0.5943144986723589	purify selection
PkNPF8.9	PkNPF8.8	0.0642700702444805	0.11682955514934482	0.5501182484374197	purify selection
PkNPF8.9	PkNPF8.2	0.058052978862811896	0.10103393049531582	0.5745889383715838	purify selection
PkNPF8.9	PkNPF8.10	0.009635710054929547	0.012320605606460948	0.7820808783844655	purify selection
PkNRT2.2	PkNRT2.5	0.05722221746537134	0.18797700165249362	0.3044107362195084	purify selection
PkNRT2.2	PkNRT2.4	0.004125139309738087	0.03468055027347309	0.11894676633471346	purify selection
PkNRT2.3	PkNRT2.5	0.05722221746537134	0.18797700165249362	0.3044107362195084	purify selection
PkNRT2.3	PkNRT2.4	0.004125139309738087	0.03468055027347309	0.11894676633471346	purify selection
PkNRT2.4	PkNRT2.5	0.05634510223781081	0.17464914287850344	0.32261883058314167	purify selection
PkNRT2.4	PkNRT2.2	0.004125139309738087	0.03468055027347309	0.11894676633471346	purify selection
PkNRT2.4	PkNRT2.3	0.004125139309738087	0.03468055027347309	0.11894676633471346	purify selection
PkNRT2.5	PkNRT2.2	0.05722221746537134	0.18797700165249362	0.3044107362195084	purify selection
PkNRT2.5	PkNRT2.3	0.05722221746537134	0.18797700165249362	0.3044107362195084	purify selection
PkNRT2.5	PkNRT2.4	0.05634510223781081	0.17464914287850344	0.32261883058314167	purify selection
PkNRT3.1	PkNRT3.2	0.16758905824695247	0.5530459193193457	0.3030291923195286	purify selection
PkNRT3.1	PkNRT3.4	0.1561421459071338	0.5602250198507848	0.2787132676593453	purify selection
PkNRT3.1	PkNRT3.3	0.1292683711567667	0.5147525336680641	0.2511272168698539	purify selection
PkNRT3.2	PkNRT3.3	0.1951513467756878	0.67424529487731	0.28943672022390426	purify selection
PkNRT3.2	PkNRT3.4	0.17312300953364382	0.6859125655472782	0.2523980726253526	purify selection
PkNRT3.2	PkNRT3.1	0.16758905824695247	0.5530459193193457	0.3030291923195286	purify selection
PkNRT3.3	PkNRT3.2	0.1951513467756878	0.67424529487731	0.28943672022390426	purify selection
PkNRT3.3	PkNRT3.1	0.1292683711567667	0.5147525336680641	0.2511272168698539	purify selection
PkNRT3.3	PkNRT3.4	0.1254135483397684	0.5099489706461884	0.24593352582092481	purify selection
PkNRT3.4	PkNRT3.2	0.17312300953364382	0.6859125655472782	0.2523980726253526	purify selection
PkNRT3.4	PkNRT3.1	0.1561421459071338	0.5602250198507848	0.2787132676593453	purify selection
PkNRT3.4	PkNRT3.3	0.1254135483397684	0.5099489706461884	0.24593352582092481	purify selection
