# Supplementary material for: Genome-Wide Identification and Expression Analysis of PkNRT Gene Family in Korean Pine (Pinus koraiensis)
Source: Plants (Basel). 2025 Jan 16;14(2):238. doi: 10.3390/plants14020238 (PMC11769194; doi:10.3390/plants14020238)
Supplement: Supplementary file 1 [file plants-14-00238-s001.zip › Table S5.xlsx]

## Sheet: KAKS
Table S5:The potential cis-regulatory elements in the promoter region of 76 PkNRTs.
Function	Motif name	Motif description
	ABRE	Abscisic acid
	AuxRE	Auxin
	AuxRR-core	Auxin
	CGTCA-motif	MeJA
Hormone	GARE-motif	Gibberellin
	P-box	Gibberellin
	TATC-box	Gibberellin
	TCA-element	Salicylic acid
	TGA-box	Auxin
	TGACG-motif	MeJA
	TGA-element	Auxin
	TC-rich repeats	Defense and stress response
Stress	LTR	Low temperature
	MBS	Drought MYB
Development	CCAAT-box	MYBHv1
