# Supplementary material for: Genome-Wide Identification and Expression Analysis of PkNRT Gene Family in Korean Pine (Pinus koraiensis)
Source: Plants (Basel). 2025 Jan 16;14(2):238. doi: 10.3390/plants14020238 (PMC11769194; doi:10.3390/plants14020238)
Supplement: Supplementary file 1 [file plants-14-00238-s001.zip › Table S6.xlsx]

## Sheet: fpkmtissue
Table S6:Expression Levels of PkNRTs in different tissues.The FPKM of each tissue include three biological replicates.
Geneid	needle-1	needle-2	needle-3	phloem-1	phloem-2	phloem-3	xylem-1	xylem-1	xylem-1	bud-1	bud-2	bud-3	shoot-1	shoot-2	shoot-3	root-1	root-2	root-3
PkNPF1.1	0.031	0.031	0.029	0.03	0	0	0.015	0.049	0.055	2.942	3.073	3.18	0.69	0.673	0.856	14.4393	9.67267	7.029
PkNPF1.2	1.367	0.964	1.876	0.028	0	0	0.029	0	0.069	0.593	0.274	0.337	0.109	0.232	0.074	12.3227	7.60633	3.489
PkNPF1.3	0	0	0	0	0	0	0.017	0.018	0.1	0	0	0	0	0	0	10.4187	5.19033	0.807
PkNPF1.4	0.101	0.034	0.078	0	0.018	0.049	0.418	0.353	0.259	1.488	1.339	1.502	0.125	0.166	0.288	0.0196667	0	0.0976667
PkNPF1.5	2.173	1.098	2.967	1.161	1.283	1.079	1.077	1.101	1.323	18.681	17.529	18.017	2.505	2.245	2.143	7.97767	4.751	2.53233
PkNPF1.6	0.232	0.213	0.348	0.017	0.093	0	0.142	0	0	0.755	1.152	0.582	0.132	0.176	0.072	0.102	0.02	0.0156667
PkNPF1.7	0.381	0.325	0.621	0.07	0.095	0.14	0.126	0.171	0.235	2.775	3.117	1.91	0.537	0.197	0.291	0.123333	0.081	0.173333
PkNPF2.1	0.518	0.258	0.345	1.815	1.623	1.62	0.048	0.051	0.038	0.03	0.03	0.015	0.12	0.239	0.309	1.26133	0.315333	0.576667
PkNPF2.2	0	0	0	14.874	14.312	14.118	0.016	0.017	0.075	0.015	0.03	0	0.884	1.254	0.974	3.80967	1.001	0.969667
PkNPF2.3	12.995	9.434	14.248	10.236	10.373	10.657	0.016	0	0	0.627	0.654	0.914	0.412	0.204	0.271	0	0.011	0.007
PkNPF3.1	19.155	12.658	20.111	0.015	0.016	0	0	0	0	29.739	39.674	64.436	0.056	0	0	1.93267	4.122	1.97633
PkNPF4.1	0.128	0.2	0.119	15.057	15.451	15.66	13.122	13.407	12.894	1.375	0.701	1.069	4.474	5.34	5.326	0.006	0.0793333	1.86733
PkNPF4.2	0.044	0.043	0.054	0.167	0.03	0.238	19.229	20.673	18.543	0.096	0.041	0.084	0.323	0.43	0.481	0	0	0.00666667
PkNPF4.3	0.55	0.509	0.508	1.67	1.404	1.403	0.038	0.04	0.022	1.546	1.044	0.725	1.402	1.176	1.216	3.76767	3.246	3.307
PkNPF4.4	0.161	0.16	0.164	0.123	0.067	0.17	5.901	6.388	6.13	2.099	2.585	4.02	1.489	1.522	1.743	0.0476667	0.555667	1.28867
PkNPF4.5	0	0	0	8.29	8.98	8.705	5.087	4.748	4.678	0	0	0	0	0.033	0.017	0.11	0.687333	0.318333
PkNPF4.6	0	0	0	0.642	0.533	0.567	0.269	0.317	0.263	0	0	0	0	0	0	0.0536667	0.538333	0.201
PkNPF5.1	9.497	5.541	9.726	0.929	0.632	0.685	19.493	20.554	20.054	1.066	1.216	1.783	1.849	2.043	2.126	0.01	0.0103333	0.0386667
PkNPF5.2	0.947	0.43	0.815	11.766	10.722	11.443	105.743	106.029	104.242	0.296	0.217	0.127	18.141	19.017	17.427	1.154	7.02133	28.5873
PkNPF5.3	0.015	0	0.014	18.715	18.107	18.373	0.501	0.753	0.578	1.091	0.486	0.352	11.5	10.131	11.803	0.630333	0.435	1.36333
PkNPF5.4	0.358	0.593	0.363	1.486	1.477	1.41	0.084	0.054	0.08	0.72	0.525	0.489	1.514	1.595	1.59	0	0.006	0.0666667
PkNPF5.5	0	0	0	0	0	0	0	0	0.022	0.948	0.712	0.566	0	0	0	3.55	1.36567	0.131667
PkNPF5.6	0	0	0	0	0	0	0	0.018	0.162	0	0	0	0	0	0	12.6387	28.3763	39.0957
PkNPF5.7	0	0	0	0	0	0	0	0.035	0.02	0	0	0	0	0	0	4.93833	9.78967	19.6607
PkNPF5.8	0.161	0.16	0.149	0	0	0	0	0	0	0.197	0.15	0.108	0.358	0.397	0.404	2.363	1.445	0.732667
PkNPF5.9	0.683	0.492	0.443	0	0.018	0.016	0.643	0.537	0.322	0.048	0.016	0.016	0.063	0.202	0.086	0	0.018	0.0366667
PkNPF5.10	0.722	0.308	0.43	84.269	82.505	83.178	3.272	3.386	3.164	0.468	0.305	0.23	32.523	30.082	30.21	2.88167	1.569	4.087
PkNPF5.11	0.081	0.032	0.045	0.435	0.068	0.437	31.119	30.661	31.175	0.244	0.394	0.419	0.481	0.416	0.277	0.107	0.150667	4.699
PkNPF5.12	0.886	0.335	0.836	37.873	37.682	36.789	0.035	0.019	0.021	0.05	0.033	0.186	0.328	0.89	0.923	0.303333	1.39933	0.901
PkNPF5.13	24.21	21.119	22.433	0.315	0.163	0.183	0	0.018	0	2.91	3.122	2.736	3.655	4.079	3.909	0.305333	0.682667	1.745
PkNPF5.14	1.266	1.207	1.123	2.908	2.698	2.619	1.77	1.308	1.657	0.732	1.134	1.394	1.027	1.076	1.043	0.401667	0.281667	0.354333
PkNPF5.15	10.495	14.699	11.601	0	0	0	0	0	0	0.408	0.247	0.362	0	0	0	0.0143333	0	0
PkNPF5.16	0.597	0.334	0.622	3.146	3.117	2.997	6.397	6.897	6.776	0.193	0.296	0.482	3.038	3.014	2.769	0.00633333	0.0713333	0.169333
PkNPF5.17	0.456	0.384	0.439	15.941	15.592	15.899	32.153	32.107	33.317	0	0.033	0.017	0.325	0.38	0.264	0.0313333	0.343	1.05033
PkNPF5.18	0	0	0	0	0	0	0.018	0.019	0.021	0	0	0	0.067	0.196	0.163	3.31667	4.686	1.251
PkNPF5.19	0.018	0.018	0	0	0	0.017	0.089	0.094	0.127	0.017	0	0	0.861	0.687	0.556	1.723	3.13067	1.19967
PkNPF5.20	2.265	2.104	1.993	1.058	1.249	0.974	2.116	2.583	2.453	1.813	2.458	2.343	1.022	0.87	1.255	1.00067	0.994667	1.38433
PkNPF5.21	7.904	6.51	7.172	14.738	13.975	14.81	11.15	11.04	10.536	9.302	7.995	5.846	6.45	7.75	7.024	8.705	8.80033	12.7807
PkNPF5.22	1.282	1.561	1.152	2.421	2.732	2.482	2.7	2.041	2.107	2.963	3.724	5.786	1.202	1.849	1.574	1.25567	1.34833	1.53
PkNPF5.23	0.42	0.363	0.828	1.452	1.449	1.932	0.796	0.459	0.689	2.484	2.336	2.499	0.946	0.773	1.373	0.0616667	0.0823333	0.362333
PkNPF5.24	0.216	0.41	0.273	0.282	0.205	0.396	0.584	0.452	0.556	0.534	0.495	0.564	0.073	0.271	0.256	0.187333	0.232667	0.204667
PkNPF5.25	0.166	0.183	0.137	0.283	0.405	0.373	0.567	0.541	0.544	1.091	0.689	0.653	2.049	2.653	2.22	0.0563333	0.0566667	0.055
PkNPF5.26	3.234	3.963	3.184	3.207	2.964	4.014	5.291	6.163	5.853	5.679	5.091	4.732	7.445	6.518	7.842	1.92733	1.59233	2.15733
PkNPF5.27	0.985	0.979	1.064	0.594	0.629	0.93	4.61	4.49	4.388	29.248	24.989	9.183	1.418	1.168	1.976	17.9317	13.3513	3.72267
PkNPF5.28	1.886	1.857	1.579	0.86	0.825	0.691	0.605	0.658	0.551	2.022	1.392	0.962	0.199	0.195	0.306	0.558667	0.643333	0.728333
PkNPF5.29	1.918	2.016	1.501	0.371	0.096	0.106	0.712	0.444	0.587	1.695	1.842	0.988	0.205	0.272	0.185	0.752	0.816333	0.872
PkNPF5.30	1.064	1.659	0.984	1.388	1.359	1.111	0.327	0.384	0.432	2.184	2.516	1.474	1.086	1.715	0.882	0.00766667	0	0.032
PkNPF5.31	0	0.053	0.083	0.531	0.803	0.688	0.23	0.112	0.38	2.415	1.97	1.318	0.728	0.669	0.61	0.0766667	0.653667	0.323
PkNPF5.32	0.167	0.406	0.12	0.711	0.755	0.499	0.551	0.486	0.569	7.481	6.58	3.337	2.951	3.763	3.105	0.161667	0.588667	0.357
PkNPF6.1	69.856	56.239	70.753	39.493	38.301	40.64	149.911	149.279	149.584	27.509	22.957	20.268	19.106	18.56	18.212	14.2357	35.1723	55.5183
PkNPF6.2	2.65	1.712	2.242	2.067	1.877	2.148	1.332	1.308	1.25	3.8	4.418	6.412	5.954	6.039	5.143	1.56267	5.19333	20.932
PkNPF6.3	0.069	0.069	0.048	0.116	0.072	0.1	0	0	0	0.016	0	0	0	0	0	0.0783333	0.232	0
PkNPF7.1	0	0.016	0	0.016	0	0	0.099	0.087	0.117	0.265	0.077	0.063	1.044	1.258	1.314	0.341333	0.391667	1.902
PkNPF7.2	1.795	2.06	1.585	0	0	0.016	0.485	0.393	0.289	0.138	0.03	0.031	2.415	2.619	2.307	1.563	11.4107	3.64
PkNPF7.3	6.533	3.84	7.279	69.092	69.879	66.547	0.104	0.221	0.104	0.181	0.328	0.655	5.068	6.018	5.721	7.67433	67.5047	47.0087
PkNPF7.4	0	0	0	0.183	0.253	0.117	0.361	0.327	0.409	0	0	0	0	0	0	0.207667	2.44367	1.709
PkNPF8.1	0.339	0.245	0.199	0.796	0.739	0.681	0.336	0.258	0.563	0.159	0.259	0.295	2.164	2.895	3.04	0.272667	0.0806667	0.066
PkNPF8.2	0.037	0.185	0.069	0.25	0.155	0.179	0.203	0.175	0.198	0	0.035	0.053	0.276	0.073	0.149	0.288667	0.24	0.123
PkNPF8.3	0	0.019	0	0	0	0	0	0	0	0.035	0.017	0.036	0	0.018	0	0	0.00633333	0
PkNPF8.4	3.027	2.79	2.937	0.756	0.958	0.864	1.818	1.998	2.055	3.201	3.271	2.247	1.629	2.222	2.152	3.79167	2.388	2.66533
PkNPF8.5	27.984	23.32	26.785	9.86	8.939	8.73	9.027	9.645	8.547	40.174	31.014	25.693	11.505	12.362	11.735	41.6167	44.1687	33.403
PkNPF8.6	0.597	0.914	0.791	0.139	0.236	0.109	0.288	0.507	0.456	1.241	0.919	1.266	0.537	0.477	0.323	0.584667	0.445333	0.436
PkNPF8.7	0.018	0.036	0	0.704	0.412	0.552	0.036	0	0.021	2.658	1.808	0.652	0	0.035	0.036	0.614333	1.46967	1.84867
PkNPF8.8	0.991	0.684	0.726	2.835	2.916	2.726	1.704	1.859	1.72	0.4	0.437	0.487	1.681	1.708	1.6	0.173667	0.0586667	0.155667
PkNPF8.9	3.552	3.303	2.878	0.925	0.803	0.976	6.065	5.776	6.523	4.468	4.753	3.038	1.878	1.273	1.411	2.18767	1.95833	1.83667
PkNPF8.10	2.783	2.522	3.014	1.364	0.991	0.992	4.638	3.634	4.188	4.867	5.287	4.151	2.362	2.466	2.314	4.54067	3.122	2.387
PkNRT2.1	0.832	0.414	0.587	0.076	0.083	0.267	0	0	0	0.13	0.129	0.303	0.66	0.722	0.854	0.0523333	0.215	1.13933
PkNRT2.2	1.296	1.087	1.311	0.31	0.38	0.234	0	0.021	0.024	0.19	0.378	0.484	1.424	1.037	1.401	0.158667	0.435	3.227
PkNRT2.3	0.225	0.142	0.246	0.078	0.043	0.02	0	0	0	0.019	0.057	0.078	0.076	0.483	0.471	0.00866667	0.101667	0.350667
PkNRT2.4	9.432	6.473	7.843	0.153	0.129	0.102	0.088	0.056	0.021	0.697	1.222	1.473	3.601	3.99	4.009	0.179667	0.682667	5.02433
PkNRT2.5	3.025	2.631	3.572	13.249	13.481	13.872	0.375	0.375	0.399	0.429	0.39	0.685	1.693	1.587	1.636	0.719667	0.435667	0.309333
PkNRT2.6	0	0	0.017	0.235	0.197	0.2	0	0.04	0.067	0	0.018	0.018	0	0.111	0.019	0.063	0.114667	4.72
PkNRT3.1	0.127	0.127	0.079	2.035	2.217	1.756	1.389	1.29	1.302	0.359	0.793	0.813	1.729	1.464	1.405	1.46133	2.58533	1.02133
PkNRT3.2	0.461	0.229	0.298	2.296	2.117	2.925	1.278	0.82	1.521	0.13	0	0	1.023	0.681	0.832	7.93767	25.49	40.118
PkNRT3.3	0.196	0.488	0.59	43.685	41.812	40.403	8.462	7.555	7.986	0.046	0	0.094	16.528	13.486	13.631	0.311667	2.697	27.4707
PkNRT3.4	5.045	6.256	5.962	0.574	0.626	1.009	2.573	1.778	1.354	0.094	0.14	0.143	1.663	0.885	1.252	0	0.0173333	0.0443333
