# Supplementary material for: Genome-Wide Identification and Expression Analysis of PkNRT Gene Family in Korean Pine (Pinus koraiensis)
Source: Plants (Basel). 2025 Jan 16;14(2):238. doi: 10.3390/plants14020238 (PMC11769194; doi:10.3390/plants14020238)
Supplement: Supplementary file 1 [file plants-14-00238-s001.zip › Table S7.xlsx]

## Sheet: KAKS
Table S7:List of qRT-PCR primers in selected PkNRTs.
Gene symbol	Gene ID	Forward primers (5'=>3')	Reverse primers (5'=>3')
PkNPF1.1	Pkor04G00574	CGAGATTCGTTCACTGCTTTAGA	CAACTGGACTCTGCTGCACCT
PkNPF1.2	Pkor04G00573	GAATGTATGCAAGAATAGGAAGGG	AATTGGACACGACGCACCT
PkNPF1.3	Pkor04G00568	GAGACCCTCCTGCTGGTGTAGA	ATAAAATCCGTCAGCGTTGTG
PkNPF2.2	Pkor10G02119	TATTTCGTCATCATTGCTCGTTG	TGCCCAGTAATGGATGTCTTG
PkNPF3.1	Pkor12G01674	CTGCTCTACTACCTGGTCTGCG	GACTCCTTACGAGGGGTTTCAT
PkNPF4.3	Pkor11G00219	TGGATCGTTTCTACTGGTTGCT	CAGACCATATCACGACCCACC
PkNPF5.6	Pkor02G01331	GGAATGTCAGTTGCTCCCTCT	CAACCTTTCTCACCTTTCTCCAA
PkNPF5.7	Pkor02G01336	CGAGGCATTTAGCAAAGACG	ATACAACCAGAACCATAGAGGAGG
PkNPF5.13	Pkor06G00883	GTGCAGCAAATCTATGTTGTTATGT	GGGCTGTTGGGTTCTGTATGC
PkNPF5.18	Pkor06G03063	TGGCGATACTCAGTGCTGTCA	GGTATTCACAGTCCAGTCCAAGC
PkNPF5.27	Pkor07G00460	TGACAACCTCAACAAAGCACAT	CATATGCTCATGAAGCGAGAATC
PkNPF6.1	Pkor12G01587	CAGTGATGTCTGAGGGCTGTAAG	CAGGAGCCAAAATACGAGCA
PkNPF6.2	Pkor11G00350	GACAACAAGCAATTCCCATCG	CATGAGTGCAACCAACCAGTAGA
PkNPF7.2	Pkor11G00148	GGAAATCTGAACAAGGGGCATA	GCGAATGATGGAGGAAAAGAC
PkNPF7.3	Pkor09G02450	TCTATTACTTATTGGCAGCCCTAAC	TGGGGTCTCAACTTCAATCCT
PkNPF8.5	Pkor05G01606	GGTATTAGCCTCACTCAGCCTCT	AGCAAGTATTATCATGGCACAGG
PkNPF8.7	Pkor01G04179	GTGGCACATGAGATGAGGGA	GTAAGTAACTTGGCAAGACAGAGGT
PkNRT2.4	Pkor12G02553	ATGAAGTTCGCAGATAACAGTCG	ATCAGGCGTGCTCAGGGGT
PkNRT2.6	Pkor09G01906	CCACCCCAACAGATGCTACA	TGTGACCTAGCTTTGATAGTGAGAA
PkNRT3.2	Pkor09G01715	TCCCTCTTTGGATTCTTCATTG	GGCTTCACAAAATTCCTCCTC
PkNRT3.3	Pkor09G01713	TTTGCCATTGTATCCCTCTTCG	GCTATCCCTTCTCCTTGCTTACC
Pkactin	Pkor12G01223	GGTCCTTCCATCGTCCACA	TGCCACCATCTCAACCAAAC
